# Supplementary material for: ALDH1A3 serves as a predictor for castration resistance in prostate cancer patients
Source: BMC Cancer. 2020 May 6;20:387. doi: 10.1186/s12885-020-06899-x (PMC7201787; doi:10.1186/s12885-020-06899-x)
Supplement: Supplementary file 1 — Additional file 1 : Table S1: A differential expression gene list as ALDH1A3 signature. [file 12885_2020_6899_MOESM1_ESM.xlsx]

## Sheet: Sheet1
NAME	score
HAUS4	-0.616839
TMLHE	-0.58048
ARHGAP10	-0.568624
ALAD	-0.56848
CBX2	-0.565613
PDE7A	-0.550506
C11ORF65	-0.540303
TXK	-0.53657
FUT10	-0.533047
KLHL3	-0.527778
ENTPD3-AS1	-0.523255
SNX10	-0.519862
WDR92	-0.513984
NPB	-0.511782
HAS2-AS1	-0.510316
AKAP6	-0.505642
LINC00467	-0.50551
ADAM17	-0.502534
OXR1	-0.500011
IFI27L2	-0.489015
TRIM16	-0.48875
PCOLCE2	-0.486288
CHI3L1	-0.485112
IRAK4	-0.480379
CACNB4	-0.479088
APOBR	-0.479077
SLC16A7	-0.4787
CLMN	-0.477301
FAM89A	-0.476649
FRRS1	-0.475826
OSCAR	-0.474983
TIMM8A	-0.474974
POLE4	-0.474336
PPIAP11	-0.472297
FAM198A	-0.471836
SIRPB2	-0.470862
ALPK1	-0.47079
RGS2	-0.470239
VNN3	-0.46788
PLAGL1	-0.467701
FGD3	-0.467643
CCL23	-0.466271
C2ORF88	-0.46433
C9ORF40	-0.463078
LRIG3	-0.462779
ANXA9	-0.462448
TMEM143	-0.462364
CDKL3	-0.460774
CD300C	-0.460597
TEC	-0.460245
ACER1	-0.459947
SLC28A3	-0.459245
LGALS12	-0.458981
ACACB	-0.458218
ARMC10P1	-0.458128
MTCP1	-0.457612
NPL	-0.457185
EVI2A	-0.456374
NOXRED1	-0.456272
NDUFB6	-0.45389
VSIG4	-0.453671
AMZ2P1	-0.452828
PLEKHA8P1	-0.451486
CYP2W1	-0.45105
TLR5	-0.450631
PPP3CC	-0.450262
P2RY2	-0.449847
STX7	-0.449697
ARHGAP24	-0.448075
PYCARD	-0.447732
CXORF65	-0.44692
BBIP1	-0.445853
CASS4	-0.444957
MAGOHB	-0.444461
ALDH3B1	-0.443957
AC103988.1	-0.443379
TLR2	-0.442956
FOXF2	-0.442479
IFT80	-0.442161
HBQ1	-0.441484
WDPCP	-0.441397
PAICSP7	-0.441122
TMEM14C	-0.440623
TBPL1	-0.438102
DIXDC1	-0.437695
TAC4	-0.437519
ARRB2	-0.43718
RNF43	-0.436676
FAU	-0.435456
MAP7D3	-0.434256
CTDNEP1	-0.434037
GDPD3	-0.434029
TAF11	-0.432996
PTGS1	-0.43276
ARNTL2	-0.432508
CD33	-0.432152
VNN2	-0.43174
MED28	-0.431664
TGFBR3	-0.431621
LILRB5	-0.431541
SLC24A4	-0.431381
ZNF516	-0.430797
C10ORF128	-0.430417
GGT6	-0.430078
RARRES1	-0.429911
RBM48	-0.429848
TSPAN10	-0.429146
U2AF1L4	-0.428742
SH2D1B	-0.427779
NCF2	-0.427412
CCDC15	-0.426739
ADAT2	-0.425927
GLIPR1L2	-0.425648
VAMP1	-0.424907
B3GNTL1	-0.423953
APTX	-0.422973
ACOT13	-0.422872
RBBP8	-0.422382
HADH	-0.422153
DNMT3B	-0.422144
RBMX2	-0.421222
AKAP7	-0.420681
DPEP2	-0.420613
FCGR2B	-0.420142
RGS19	-0.418979
ATM	-0.418917
GP9	-0.418229
RPS5P2	-0.417803
ABLIM1	-0.417597
S100A4	-0.416917
KCNK7	-0.416392
PSMA8	-0.416257
GLCCI1	-0.415778
TREML1	-0.415738
AKR1C2	-0.415521
SLC6A16	-0.4154
SLC7A13	-0.414986
TRPS1	-0.414517
SIRPB1	-0.41422
RUFY4	-0.413559
SIGLEC11	-0.413206
GJC3	-0.412658
BACH2	-0.41247
CEP57L1P1	-0.411737
ITGA2B	-0.411568
PRODH	-0.411312
APBB1IP	-0.410833
LILRA1	-0.410742
RUVBL1-AS1	-0.410696
THAP7-AS1	-0.410482
COMMD8	-0.410111
LILRA2	-0.409948
ACTG1P4	-0.409516
ATP5L2	-0.408856
PTPN22	-0.408736
MS4A4A	-0.40815
DPEP3	-0.408004
FUT7	-0.407524
CLEC7A	-0.407381
BEND6	-0.407351
NEURL2	-0.407145
AZGP1	-0.407002
PILRA	-0.406879
PLXNC1	-0.406588
TCEANC2	-0.406099
TFRC	-0.405709
RMI1	-0.405135
CYP2J2	-0.404562
OSTF1	-0.403377
CARD9	-0.403286
PLCL2	-0.40316
ZNF280C	-0.402942
MKRN3	-0.402786
CFP	-0.402681
SH3BGRL2	-0.402523
ABCA4	-0.402515
MPP1	-0.402453
TLR4	-0.401722
C16ORF54	-0.401702
COMMD6	-0.401405
RPA3	-0.401016
CLEC4E	-0.400967
ENHO	-0.400569
KIAA1429	-0.400522
TAF1B	-0.400287
SCLT1	-0.400148
HIST2H2BF	-0.399565
MAK16	-0.399247
GPAT2	-0.399127
ACOT6	-0.398762
ARHGEF40	-0.398715
OST4	-0.398119
SNX18P14	-0.397428
SLC10A5	-0.397185
MAST3	-0.397155
DDN	-0.396886
GAB3	-0.396868
RPL27	-0.3965
DAPP1	-0.396489
VAV3	-0.396487
ANAPC4	-0.396144
ESYT3	-0.396103
UNC13D	-0.396078
TMEM14B	-0.39572
SLC16A4	-0.395412
STX8	-0.395009
MED31	-0.393767
MTOR-AS1	-0.393745
EPB41L3	-0.393731
FXN	-0.393487
TMEM154	-0.393321
RPL30P13	-0.393079
SPESP1	-0.392787
TNFAIP8L2	-0.392676
BTK	-0.392543
PON2	-0.392236
HCAR3	-0.392012
SELL	-0.391402
ST6GALNAC2	-0.391293
NLRC4	-0.391274
CXCR1	-0.391172
GLMN	-0.39094
CRYBB1	-0.390802
MNDA	-0.390076
VSIG1	-0.390072
FANCG	-0.389199
FUCA2	-0.388799
C18ORF21	-0.388547
SIRPD	-0.388479
C7ORF31	-0.38829
NCF4	-0.388131
OXER1	-0.387842
PUS10	-0.38757
XXYLT1	-0.387126
DBF4	-0.387022
SGK2	-0.386889
ZCWPW1	-0.38659
PCGF1	-0.386285
C9ORF50	-0.386274
FCGR3B	-0.386225
CD101	-0.386215
OGFRL1	-0.385714
ZCCHC4	-0.385143
DDX47	-0.384865
FMO2	-0.38479
LRRK2	-0.38459
ATP5F1P5	-0.384529
TAMM41	-0.384424
PLEKHA2	-0.384319
TRAF3IP3	-0.384094
PHC1P1	-0.383663
TLR6	-0.383635
BIN2	-0.38363
TAGAP	-0.383335
POMC	-0.383247
FAM136A	-0.383015
ZNF730	-0.383011
VWA5A	-0.382707
TREML2	-0.382352
SKA3	-0.382144
HESX1	-0.381808
NPM1P5	-0.381766
EPM2A	-0.381499
P2RX1	-0.381473
FAM78B	-0.381353
RPGRIP1	-0.381157
MMP17	-0.381137
TMEM242	-0.381135
FTL	-0.381066
KLRG1	-0.380976
KLRF1	-0.380974
CACNA2D4	-0.380908
C4ORF32	-0.380856
VDAC2P1	-0.380313
SELENBP1	-0.380248
CCNJL	-0.380216
OTOGL	-0.380042
CARD16	-0.380022
CFD	-0.379801
RPL14	-0.379559
TCN2	-0.379385
S100A9	-0.379134
FCHSD2	-0.379121
MRPL52	-0.378817
SMUG1	-0.378673
TSHR	-0.37856
FAM13B	-0.378285
RPS13	-0.378198
MAGI2-AS3	-0.377796
TOMM20L	-0.377548
RPSAP58	-0.37754
SIAE	-0.37711
TTI2	-0.376924
TPK1	-0.376879
RASGRP4	-0.376826
CNIH3	-0.376777
PARVG	-0.376702
ADORA3	-0.376431
SLCO4C1	-0.376418
CSNK1A1L	-0.376173
CEACAM4	-0.376012
PLAC8	-0.375756
SLC39A8	-0.375738
LILRB2	-0.375718
APC2	-0.375594
MMP21	-0.375386
TPSG1	-0.375135
PRDX1	-0.374542
PHYHD1	-0.374462
DPF3	-0.374364
GNG13	-0.374341
TMEM132C	-0.374248
IMMP2L	-0.374217
ANO6	-0.374198
ACAT1	-0.374002
C9ORF170	-0.373875
SNRPA1	-0.373736
ACAD9	-0.373723
DGKA	-0.373641
C1ORF162	-0.373561
TCF19	-0.373006
TLR1	-0.372994
GREB1L	-0.372873
NPAS1	-0.372674
CYP4F12	-0.372479
FMO4	-0.37189
ADAM20	-0.371688
TAS2R14	-0.370937
DUSP16	-0.370497
HMBS	-0.37047
ALX1	-0.370463
ELOVL6	-0.37045
HMGB3P9	-0.370439
SNRPG	-0.370349
P2RY4	-0.370334
SOX6	-0.370231
COLEC12	-0.370192
FBXO24	-0.370116
HELT	-0.370025
FOLR2	-0.369596
XPO1	-0.369583
FOLR3	-0.369527
INPP5B	-0.369471
ZNF286A	-0.369456
C19ORF38	-0.369326
RNASE1	-0.369305
CCDC82	-0.369149
FERMT3	-0.369116
CLEC2D	-0.369028
TMX1	-0.368908
RPL38	-0.36881
CARD6	-0.368655
METTL4	-0.368497
ZNF29P	-0.368409
ITGAM	-0.368195
TYROBP	-0.36719
CCDC74B	-0.367116
TNIK	-0.367105
GPR19	-0.366756
MIR499A	-0.36646
AKR1C3	-0.366458
RFC4	-0.366407
MEFV	-0.366176
ATP13A4	-0.365871
LEF1	-0.36584
PNPLA1	-0.365826
RPUSD3	-0.365815
KLHL14	-0.36523
CHST12	-0.365212
GMFG	-0.365123
C5ORF17	-0.365077
C8ORF59	-0.365048
C8ORF37	-0.364982
UBXN10	-0.364962
RPL7AP6	-0.364826
HIST1H2BI	-0.364594
VPS13A	-0.364494
FBXW11P1	-0.364465
TANK	-0.364402
GP1BA	-0.364377
COL4A4	-0.363849
NUP88	-0.363779
RIIAD1	-0.3637
HRH2	-0.363596
NSL1	-0.36352
FCN1	-0.363473
ZNF877P	-0.363442
NINJ2	-0.363378
BCL11A	-0.363153
TNFSF13B	-0.362794
TOMM5	-0.362728
S1PR4	-0.362593
RASGRP2	-0.362453
LILRA5	-0.362413
GRK6P1	-0.362324
HR	-0.362043
GPR141	-0.362002
JDP2	-0.3618
CEACAM3	-0.361763
PPIL3	-0.36136
HMGB3P24	-0.361293
IL18R1	-0.36118
VPS8	-0.361131
C15ORF41	-0.361042
GPR84	-0.360978
USP12PX	-0.360823
SLC26A8	-0.360662
PLCB2	-0.360555
KIAA1107	-0.360139
HOXC9	-0.360029
CRYBG2	-0.359934
RHOBTB1	-0.359599
PFDN1	-0.35953
MRPL11	-0.359354
POLQ	-0.359343
KBTBD12	-0.359204
CCR1	-0.359188
ZNF267	-0.359175
IFIT1P1	-0.359084
FOXRED1	-0.358972
TMEM38B	-0.358758
GLDN	-0.358757
MAN1A1	-0.358622
PABPC1	-0.358484
WRN	-0.358185
C17ORF80	-0.358027
RASSF5	-0.357949
MYOD1	-0.35789
CCDC84	-0.357636
MBL1P	-0.357403
DUTP2	-0.357373
DUSP9	-0.357302
WDR91	-0.357243
LY96	-0.357204
PCGF6	-0.357183
C11ORF21	-0.357154
BRF2	-0.357139
KIAA1211	-0.357081
ITK	-0.356852
TNFRSF19	-0.35678
CXCR2	-0.356748
SIRPA	-0.356605
NTSR1	-0.35627
CR1	-0.356243
MKNK1	-0.356103
CCDC88B	-0.356079
HCLS1	-0.356
RPS26	-0.355989
ANGPTL5	-0.355528
PROP1	-0.355527
DMC1	-0.355456
HDC	-0.355419
TRAJ58	-0.354771
SYT10	-0.35464
EVI2B	-0.35456
FAM122B	-0.354485
AJUBA	-0.354325
OR13J1	-0.354248
HSPBAP1	-0.353905
HMGN1P28	-0.353846
FGFR2	-0.353716
BOC	-0.353693
NSMCE2	-0.353615
LNP1	-0.353583
DLG2	-0.353431
CDX1	-0.353334
WDR64	-0.353291
LMO4	-0.353262
DHRS4L2	-0.353222
MAP2K6	-0.353173
PSMG3	-0.3527
C9ORF84	-0.352678
MRPL38	-0.352619
RAD51AP1	-0.352466
TNFAIP8L3	-0.352451
LINGO3	-0.352446
WAS	-0.352408
TUBE1	-0.352316
PRSS50	-0.352027
LPL	-0.351713
DCUN1D5	-0.351573
SIGLEC9	-0.351269
ANKRD55	-0.351182
AL121612.1	-0.351098
TFB1M	-0.350828
CLEC4A	-0.350718
SIGLEC5	-0.350665
NFE2	-0.35047
PKHD1	-0.350061
HRH4	-0.349896
LCN2	-0.349806
C2ORF48	-0.349684
LSM3	-0.349673
CD300LB	-0.349669
TCEA1	-0.349459
FLT3	-0.349399
PLBD1	-0.349302
SKP2	-0.349107
IGKV1D-42	-0.34899
S100B	-0.34899
PACRG	-0.348924
GFRA1	-0.348912
RPL8P2	-0.348879
DNM3	-0.348853
S100A13	-0.348786
PLCH1	-0.348776
HS3ST3B1	-0.348518
OTUD6B	-0.348474
A2ML1	-0.348472
IGLV2-34	-0.348409
RGL1	-0.348393
ROBO1	-0.348128
IL27	-0.347928
CSTA	-0.347862
HS3ST4	-0.347827
CMTM5	-0.347774
CYP2R1	-0.347682
FPR2	-0.347588
PRRT4	-0.347321
CXORF67	-0.347314
MED11	-0.347272
MIR497HG	-0.34723
TAS2R50	-0.347217
GLT1D1	-0.34694
TFPI	-0.346853
MAP3K20-AS1	-0.346703
NPM1	-0.346587
ABHD1	-0.346514
IL18	-0.346316
HYAL4	-0.346262
GSTP1	-0.346199
FAM186B	-0.346092
HPSE	-0.3459
CD163	-0.345867
GNGT2	-0.345854
BTNL8	-0.345723
AC018630.1	-0.345492
CC2D2B	-0.34541
C14ORF180	-0.34537
KBTBD3	-0.345356
AKR1B15	-0.345185
HTR6	-0.345079
CD84	-0.345037
GATAD1	-0.344988
PXMP2	-0.344239
SLC37A2	-0.344155
TAS2R13	-0.344136
TUBA1B	-0.344126
BTF3P8	-0.344117
STAT4	-0.344075
RIPK3	-0.344009
LILRA6	-0.344001
ARHGAP9	-0.343952
GCFC2	-0.343757
KCNIP4	-0.343676
CCDC85B	-0.343532
TTC28-AS1	-0.343484
STON2	-0.343363
DTWD1	-0.343296
PCLAF	-0.343258
HES7	-0.343201
P2RY13	-0.343192
IL7R	-0.343044
DDO	-0.342916
DCN	-0.34258
TRAJ29	-0.342529
LEPROTL1	-0.342481
TIMP4	-0.34243
PAQR9	-0.342351
CCNI2	-0.342321
UPK2	-0.342165
ANKRD62	-0.342162
NRG1	-0.342104
S100Z	-0.34175
DOCK5	-0.341702
ZNF804A	-0.341637
AFG1L	-0.3415
ANKLE1	-0.341482
OR2C3	-0.341386
CA1	-0.341137
CR1L	-0.340992
MMGT1	-0.340845
CCDC38	-0.340732
RNASET2	-0.340676
ADAMTS20	-0.34064
DENND3	-0.340583
ALOX5AP	-0.340581
PAQR5	-0.340507
OR13D1	-0.340424
TOPORS	-0.340329
SPOCD1	-0.340242
METTL23	-0.340186
SNHG9	-0.340108
REEP4	-0.340037
SPTLC3	-0.339996
POC1B	-0.33997
HNRNPA1P25	-0.339969
MRO	-0.339887
ZNF273	-0.339809
NENF	-0.339775
FABP5P7	-0.339702
UQCRB	-0.339669
LILRA3	-0.339434
AGTPBP1	-0.339373
IRAK3	-0.339296
RCL1	-0.339242
CHI3L2	-0.339181
RSPO3	-0.33911
TEFM	-0.33906
RAET1E	-0.338987
RWDD1	-0.33876
CENPQ	-0.338635
KCNQ4	-0.338407
MUC20	-0.338387
KISS1	-0.338374
FAM175A	-0.338094
HINT2	-0.337926
ADAM8	-0.337916
GPX1P2	-0.337866
TMEM107	-0.337721
CDX2	-0.337672
CMTM2	-0.33748
DGAT2L6	-0.337454
NFAM1	-0.337069
ANAPC10	-0.336998
NCR1	-0.336933
BLM	-0.336864
C21ORF91	-0.336851
C9ORF64	-0.33679
RAB38	-0.336758
HEXIM2	-0.336745
CSF2RB	-0.33647
ARHGAP4	-0.336394
RPL15P3	-0.336323
CALCR	-0.336289
NHSL1	-0.33625
EED	-0.336193
C11ORF45	-0.336186
MBOAT4	-0.336099
PALM3	-0.336053
STOML2	-0.335805
AP1AR	-0.335753
BANF1	-0.335676
CFL2	-0.335649
DECR1	-0.33554
NAALADL1	-0.335514
ETV2	-0.335473
GFI1B	-0.335463
UPK1A-AS1	-0.335454
TMEM71	-0.335435
STX11	-0.335095
TXNRD3NB	-0.335078
USP15	-0.334787
SCFD2	-0.334597
B3GALNT2	-0.334439
HSF2BP	-0.334439
ART1	-0.334428
CCKAR	-0.334173
FPGT-TNNI3K	-0.334001
DOCK2	-0.333928
HRASLS5	-0.333784
SUSD3	-0.333627
SLURP1	-0.333358
PAQR8	-0.333316
G6PD	-0.333244
RPS2P7	-0.333234
MRPL53	-0.333162
LRRC25	-0.333016
SIRT5	-0.332962
RAB40A	-0.332927
PRAM1	-0.332917
FXYD5	-0.332889
CRYM-AS1	-0.332868
PTPN2	-0.332827
FPR1	-0.332801
SHISA9	-0.332798
WNT3A	-0.332782
BDNF	-0.332758
PSTPIP1	-0.332748
TMEM182	-0.332708
FGFR1OP2	-0.332564
DOK3	-0.3325
LIX1	-0.332436
LDHAP2	-0.332419
NKD1	-0.332389
E2F6	-0.332294
PVALB	-0.332247
KCNJ16	-0.332244
LPIN2	-0.33219
BTN2A2	-0.332113
TNFSF8	-0.332075
C22ORF34	-0.33168
SNORD116-26	-0.331661
RPUSD4	-0.331427
PRKCB	-0.331282
FCER1A	-0.331199
RFC2	-0.331047
RPL21	-0.331032
SLC7A7	-0.33092
RPL6P29	-0.330758
NPFFR2	-0.330443
TRMT11	-0.330412
ALDH3A1	-0.330246
ATP6V1E2	-0.33017
TAS2R31	-0.330084
NKX2-5	-0.330072
OSGEPL1	-0.330052
ARRDC5	-0.329906
SH3BP1	-0.329746
SPATA25	-0.329703
FAM200A	-0.32969
NBN	-0.329674
RIOK3	-0.329656
PIWIL4	-0.329583
C17ORF99	-0.329572
MCCC1-AS1	-0.329229
ASTE1	-0.329224
S100A8	-0.32921
POP1	-0.32918
CLU	-0.329165
LRMP	-0.329087
TPRG1	-0.328976
MYO1F	-0.328941
HAVCR1	-0.328757
KEL	-0.328618
SIGLEC7	-0.328585
GADL1	-0.328473
PSMA2	-0.328311
CEP78	-0.3282
HTR1D	-0.328148
PDRG1	-0.328026
MMP13	-0.327725
IL18RAP	-0.327644
DMRT2	-0.3276
FOXN1	-0.32755
TGIF2LX	-0.327446
METRN	-0.327358
CARD8	-0.327278
EXOG	-0.327056
DMD	-0.326959
GUSBP11	-0.326854
NUDT3	-0.326795
BEST1	-0.326738
RPL24	-0.326603
KCTD14	-0.326603
TRAV27	-0.326585
SHD	-0.326504
KANSL2	-0.326495
NRGN	-0.3264
RTN4RL1	-0.326397
PDGFRA	-0.326297
DPY19L2P1	-0.326243
RPL7P14	-0.326238
BCL7C	-0.326224
TM4SF19	-0.326159
DNASE1L3	-0.325917
GNB3	-0.325886
TXLNB	-0.325824
SPNS3	-0.325808
CCL14	-0.325756
IARS	-0.325728
CSF1R	-0.325683
ZNF169	-0.325652
CXORF21	-0.325427
TRAV22	-0.325235
GSTM5	-0.325072
IL20RB	-0.325044
NUDCD2	-0.324852
LRRC69	-0.324852
THEM5	-0.324849
HDHD3	-0.324846
TIMM8B	-0.32483
IGSF3	-0.324711
TROAP	-0.324554
LPO	-0.324456
HK3	-0.324442
C19ORF35	-0.324319
RPLP2	-0.324231
LHFPL1	-0.324034
RLN3	-0.324007
CD28	-0.323998
EFCAB10	-0.32398
CHCHD1	-0.323962
FOXD2	-0.323939
F13A1	-0.323921
LTA4H	-0.323886
AANAT	-0.323719
SRPK1	-0.323643
RGS18	-0.323396
GAPT	-0.323351
MUC15	-0.323347
CEP152	-0.323342
CIB3	-0.323296
GCNT4	-0.323291
CTSB	-0.32323
SPINK2	-0.323163
SNX18P13	-0.323161
CRIP1	-0.323103
CENPM	-0.322983
TRAJ13	-0.322962
NEIL2	-0.32296
CWF19L1	-0.322821
GYPC	-0.322759
OSTCP5	-0.322724
C10ORF105	-0.32242
ABCA6	-0.322287
SP6	-0.322255
FOXM1	-0.322247
INSL3	-0.322242
NLRP6	-0.322157
PCDH10	-0.322097
SNX20	-0.32173
PPARG	-0.321621
YPEL3	-0.321606
PKDREJ	-0.321534
EMILIN3	-0.3215
ARPP21	-0.321477
TRAJ37	-0.321387
ARHGAP30	-0.321362
RPL5P29	-0.321336
C2ORF54	-0.321328
SLC7A10	-0.321302
NUP160	-0.321252
NDUFB1	-0.321245
TRPV2	-0.321206
SYCE1	-0.321108
HEATR1	-0.321088
FSIP2	-0.321082
TRAV24	-0.32101
TRPM3	-0.320914
PSPH	-0.320839
CYSLTR1	-0.320796
NCKAP1L	-0.320548
COMMD4	-0.320331
ALK	-0.320257
GKAP1	-0.320247
SLC16A5	-0.319928
SLFN14	-0.319907
CNN2	-0.319883
CDA	-0.319876
OVGP1	-0.319818
ITGB2	-0.319812
TMEM37	-0.319804
POF1B	-0.319733
C15ORF40	-0.319699
UBA52	-0.319694
NOD2	-0.31968
CARD14	-0.31959
KY	-0.319559
IL7	-0.319542
PRKAG3	-0.319517
SYCE1L	-0.319481
GUCY2D	-0.319455
SAP30BP	-0.31937
CEP135	-0.319303
OSTCP4	-0.319299
TRAJ49	-0.319227
MAMSTR	-0.319221
PALB2	-0.31914
LDHBP2	-0.319122
PRSS33	-0.319079
BCORP1	-0.318815
IGLV5-45	-0.3188
ADAM22	-0.318674
PKP2	-0.318673
RELT	-0.318598
EDN2	-0.318581
RPS27L	-0.318337
KYNU	-0.318262
CYP11A1	-0.318249
BACH1-IT1	-0.318212
CD226	-0.318177
AL031274.2	-0.318076
GDPD2	-0.31803
UMODL1	-0.318026
FLRT3	-0.318012
FBXL13	-0.317904
NAP1L1P2	-0.317791
RECQL5	-0.317787
AWAT1	-0.31772
GABRG2	-0.317642
SENP1	-0.317638
MRPL1	-0.317595
PIK3R5	-0.317497
ATXN7L1	-0.317439
GEMIN7	-0.317394
IDSP1	-0.317384
BDH2	-0.317329
C9ORF139	-0.317314
CHMP4BP1	-0.317221
GDF5	-0.31721
HMGN1P35	-0.317196
DMRT1	-0.317077
ASAH1	-0.317056
SNTG1	-0.316983
ACVR1C	-0.316832
MFNG	-0.316822
TAS1R1	-0.316807
GPR146	-0.31669
LIN54	-0.316642
SYCP3	-0.316516
HTR7P1	-0.316509
CLEC12B	-0.316483
GLIPR1	-0.316441
IGHD	-0.316249
HSPA4L	-0.316234
SPN	-0.316211
FEZ1	-0.316095
GPR132	-0.316089
LINC00402	-0.316054
SPSB2	-0.316037
SYTL2	-0.315968
APOBEC3A	-0.315864
TTC23	-0.315843
RPL15	-0.315819
CCT2	-0.315807
KCP	-0.315714
BMP2	-0.31555
USP9YP6	-0.315472
HKDC1	-0.315428
SFR1	-0.315403
ITPRIPL1	-0.315347
SUPT4H1	-0.315333
CELSR1	-0.31526
LINC00310	-0.31513
ADAMTSL4	-0.314859
DGKG	-0.314718
NODAL	-0.314653
IGHV1-45	-0.314642
HBA2	-0.314275
TNS4	-0.314254
SIGLEC10	-0.31424
NAP1L4P1	-0.314205
CTSS	-0.314019
NMU	-0.3139
HMOX1	-0.313837
AOAH	-0.313821
SLC38A6	-0.313679
IL12RB2	-0.313348
PDE11A	-0.313283
AC006064.5	-0.31322
SLC12A6	-0.313219
TNFRSF8	-0.313214
CHEK1	-0.31319
RPS20	-0.313156
PIK3CD	-0.313123
NME1	-0.313118
TATDN1	-0.313114
NLRP14	-0.312997
PCDH9	-0.312982
S100A6	-0.312938
STK31	-0.31283
CYB5R4	-0.312825
ANPEP	-0.312814
YPEL4	-0.312809
BLVRB	-0.312757
RNF222	-0.312696
TMSB4X	-0.312644
NKD2	-0.312623
TATDN3	-0.31253
MMP9	-0.312473
HIST1H4E	-0.312448
SRRM5	-0.312381
TMSB10	-0.312344
TRAF3	-0.312323
RPS2P1	-0.312309
PLA2G4B	-0.31228
TAS2R40	-0.312269
DUSP19	-0.312255
SMCHD1	-0.312178
DHRS9	-0.312126
SHF	-0.312119
NLRP12	-0.312005
RPL30	-0.311999
HOXC13	-0.311891
FCRLB	-0.311742
CHD7	-0.311741
SIVA1	-0.311713
BTF3P10	-0.311693
GLIPR1L1	-0.311633
EXTL1	-0.311596
RAC2	-0.311573
CNN2P1	-0.311516
GMNC	-0.311478
EIF1AY	-0.311407
LOXL3	-0.311389
CCDC58	-0.311385
STAC	-0.311383
RPS19	-0.311264
PRMT3	-0.311228
ARL4C	-0.311081
LMBRD1	-0.31105
IDI2-AS1	-0.311019
GP5	-0.311006
SUPT3H	-0.31079
APOL4	-0.310719
HPCA	-0.310652
MDGA2	-0.310613
SCML4	-0.310535
RTTN	-0.310505
NGDN	-0.310454
HIST1H4F	-0.310404
MTND4P13	-0.310402
RGS9	-0.310391
RBM23	-0.310368
PPP1R3G	-0.310357
TEKT5	-0.310243
CLEC2B	-0.31022
TAS2R30	-0.310182
ATG16L2	-0.310151
CATSPER1	-0.310071
GATA1	-0.310031
ATP6V1E1P1	-0.310013
NHLH2	-0.309953
PLTP	-0.309912
TBC1D2	-0.309882
OR8C1P	-0.309867
TMPRSS11F	-0.309672
LPAR5	-0.309668
RGL4	-0.309643
BORA	-0.309554
ZNF157	-0.3095
MYL12A	-0.309467
SPAG17	-0.309438
CCDC83	-0.30938
TM6SF1	-0.309352
DEFA1	-0.309326
FAM49A	-0.309183
C16ORF86	-0.309165
RNPC3	-0.309165
GLT8D2	-0.309145
STH	-0.309061
MRPL23-AS1	-0.308991
FCRL1	-0.308913
HEMGN	-0.308814
COL4A3	-0.30874
BRI3P1	-0.308737
KLRC4	-0.308686
DEFA1B	-0.308639
POU2F3	-0.308561
TDRD5	-0.308519
EBLN2	-0.308507
COX7A2	-0.308396
GOLT1A	-0.308382
CYS1	-0.308267
PMCH	-0.308223
OVOL3	-0.308098
SPA17	-0.308076
CITED4	-0.307988
FAM196B	-0.307885
C1ORF145	-0.307858
GEMIN6	-0.307811
CTSK	-0.307793
CNTFR	-0.307642
AP4S1	-0.30764
MLIP	-0.307599
ACSF2	-0.307572
FAM120C	-0.307453
ACTR6	-0.307208
MYBPC3	-0.307127
TMED10P2	-0.30712
DNTTIP2	-0.30711
WDR53	-0.307087
KCNS2	-0.30703
CSN2	-0.306946
GEMIN8P3	-0.306902
CCR8	-0.306882
XRCC3	-0.306878
SNRPD1	-0.306799
ACY3	-0.306778
LYST	-0.306661
DCAF12	-0.306631
SLC4A1	-0.306619
AFF2	-0.306619
TPGS2	-0.306614
CCDC39	-0.30659
TBX19	-0.306473
FIBCD1	-0.306467
ABCB10	-0.306462
NANOS3	-0.306402
ZNF843	-0.306305
LRRC30	-0.306282
AHSA2	-0.306257
ROBO2	-0.306195
CCL25	-0.306138
CD14	-0.306086
RHOT1P3	-0.30607
IGHV1-12	-0.305919
UGT8	-0.305756
OR8A1	-0.305738
SYT8	-0.305706
SMAGP	-0.305689
GLA	-0.30564
GABRA3	-0.305519
C7ORF34	-0.305498
RPL27A	-0.305487
ZDHHC4P1	-0.305466
C19ORF44	-0.305451
REPS1	-0.305448
TRAV13-2	-0.305348
GRAP2	-0.305295
RPL9P7	-0.305089
MCCC1	-0.305044
RASSF4	-0.304771
RNF169	-0.304721
ELAC2	-0.30467
CENPW	-0.304652
C1ORF105	-0.304629
C8ORF44	-0.304519
RAD51C	-0.30446
NDST3	-0.304294
A2MP1	-0.304218
SLC24A3	-0.304134
ORC6	-0.30412
MOSPD1	-0.304119
CATSPER3	-0.303882
SIM1	-0.303877
TMEM108	-0.303821
ABCA7	-0.303792
PINX1	-0.303751
TMCC2	-0.303736
RNF128	-0.303715
FCGR2A	-0.303709
KLF1	-0.303702
C16ORF74	-0.303617
BCDIN3D	-0.303571
C1ORF186	-0.303551
SLC28A2	-0.3035
PLAG1	-0.303359
VMO1	-0.303333
TTC13	-0.303273
CAPG	-0.303252
MUC6	-0.303088
POLR2KP1	-0.303023
FABP5	-0.303015
GPR1	-0.302961
VSIR	-0.302901
ABCA13	-0.302865
BBS5	-0.302809
SLC38A9	-0.302678
C1ORF228	-0.302618
CSF3R	-0.302582
ACP5	-0.302548
SPP1	-0.302532
YBX1	-0.302395
LAMA1	-0.302358
GJA9	-0.302242
GAR1	-0.302206
FABP2	-0.302194
ZBTB44	-0.301917
GCNT7	-0.301813
CCDC69	-0.30179
CRISPLD1	-0.301775
MRPL14	-0.301698
LIAS	-0.301656
RBL1	-0.301655
MTRNR2L10	-0.30158
ZFAND1	-0.301574
PLS1	-0.301507
AVIL	-0.301455
ATP5E	-0.301428
GJA1	-0.301422
TSPO2	-0.301414
EXTL2	-0.301354
PDE4B	-0.3013
MLC1	-0.30128
NCEH1	-0.30126
STRADA	-0.301144
RNASE6	-0.301113
CD4	-0.300902
FAM96A	-0.30081
HIST1H2APS2	-0.300809
GJB3	-0.300778
CYBB	-0.300752
ZNF259P1	-0.300742
EVPLL	-0.300715
DOCK11	-0.300695
CASP5	-0.300549
COLQ	-0.300468
CDC23	-0.300413
COX6A1P2	-0.30035
PRSS44	-0.300207
SRRM1P3	-0.300129
PITX1	-0.300084
ITGAX	-0.300052
CLEC2A	-0.300017
KIF24	-0.299962
KRR1	-0.299947
SNRPD3	-0.299936
SLC1A3	-0.299773
SULT1A1	-0.299725
CARNS1	-0.299662
C1ORF131	-0.299617
RARS	-0.299486
BIRC5	-0.299401
PLCG2	-0.299397
TRAV26-2	-0.299382
ANKRD31	-0.299377
IL1R2	-0.299357
PPP1R14C	-0.299314
SH3TC2	-0.299265
RMND1	-0.299245
C9ORF142	-0.299239
GARNL3	-0.299227
UBAP2	-0.299201
CCDC150	-0.299134
UHRF2P1	-0.299124
MYL4	-0.299072
PRSS36	-0.299039
CCR3	-0.298995
TUBB1	-0.298963
HIST1H3J	-0.298934
FGFR1OP	-0.298791
SLC9B2	-0.298684
TMEM126B	-0.298609
VBP1	-0.298463
PLEKHH2	-0.29843
ISCA1	-0.298166
SYCP2L	-0.298159
HIST1H1E	-0.298145
IYD	-0.298113
CAMKV	-0.29794
SULT1B1	-0.297871
SNORD17	-0.297842
PHC1	-0.297834
MSH4	-0.297796
CBR4	-0.297789
SNX22	-0.297698
TACC3	-0.297564
ZFP36L2	-0.297538
C1ORF112	-0.297508
NEUROG2	-0.297499
RETN	-0.297487
VEPH1	-0.297441
HCAR2	-0.297407
TFEC	-0.297331
LTB4R	-0.297099
C3ORF14	-0.297011
SORCS3	-0.29701
LINC00536	-0.296995
PHF5A	-0.296992
LCT	-0.29693
PTBP2	-0.296915
POLR2F	-0.296909
IL1A	-0.296851
CDH23	-0.296769
HBB	-0.296767
LAIR1	-0.296655
FGD2	-0.296602
ALDH1L2	-0.296556
LILRB3	-0.296455
ACTBP8	-0.296377
PADI4	-0.296368
FCER1G	-0.296357
MRPS28	-0.296341
NUDT1	-0.296332
SCARNA2	-0.296307
SGCG	-0.296212
THRB-IT1	-0.296211
GZMM	-0.296185
TEX15	-0.29611
NUDT2	-0.296092
ARR3	-0.296067
C1QTNF9-AS1	-0.296021
PMS2CL	-0.295969
TEPP	-0.295965
SERPINA12	-0.295963
CMTM8	-0.295919
C3AR1	-0.295847
TOMM6	-0.295833
ATP2A1	-0.295823
C14ORF2	-0.29578
ATP6V1C2	-0.295745
IQCC	-0.295621
CD300LG	-0.295616
ALOX12	-0.295578
TNFRSF10C	-0.295518
FXYD7	-0.295447
ODF2L	-0.295394
S100PBP	-0.295373
KLHL33	-0.295229
CEBPE	-0.295137
METTL16	-0.295134
TRAJ30	-0.295117
MAGEA8	-0.295093
SLC14A1	-0.295087
KCNA4	-0.294907
EXPH5	-0.294864
PHBP7	-0.294856
SEL1L2	-0.294716
GAMT	-0.294681
CCDC121	-0.294599
RRP7A	-0.294569
ZNF575	-0.294365
ITPK1-AS1	-0.294353
HELQ	-0.294299
AMIGO2	-0.29427
FAM8A6P	-0.294163
MAGEB10	-0.294153
AZGP1P2	-0.29415
NLGN1	-0.294129
NT5DC4	-0.294083
CPNE1	-0.294065
RPL30P15	-0.294006
FCAR	-0.293986
RPAIN	-0.293929
TDGF1	-0.293833
THAP9	-0.293777
OR7A5	-0.293732
TCP10L	-0.293529
C3ORF22	-0.293521
GPR183	-0.293484
NR0B1	-0.293377
PRSS46	-0.293221
ZC3H12D	-0.293175
PRSS45	-0.293142
IFI16	-0.293079
HIST1H2APS4	-0.293017
ATG7	-0.292963
CAPNS2	-0.292936
C22ORF31	-0.292695
NXF3	-0.292615
SNRPFP1	-0.292576
DDTL	-0.29255
PCID2	-0.292493
EPB42	-0.292468
INTS8	-0.292433
FMO1	-0.292397
NUP133	-0.29235
CDCA3	-0.292254
AIFM3	-0.292153
MAGEE2	-0.292129
ACTBL2	-0.292076
PTCD3	-0.292038
NUDT6	-0.292022
DOK2	-0.291912
CXCL12	-0.291895
BRWD3	-0.291884
CLIC2	-0.291836
C1GALT1	-0.291803
CCDC51	-0.291802
MYLK3	-0.291779
AWAT2	-0.291739
PAX6	-0.291705
EFCAB5	-0.291597
MAP1LC3C	-0.291591
RUNDC3B	-0.291582
C20ORF27	-0.291524
MARK3	-0.291481
PABPC5-AS1	-0.291428
RAG1	-0.291356
CPOX	-0.291312
UBL5	-0.291275
UST	-0.291273
ANKUB1	-0.291271
TAF4B	-0.291199
PAX3	-0.290789
PABPC1P11	-0.290751
SGPP2	-0.290584
ZCCHC7	-0.290532
NT5C	-0.290495
MPP4	-0.290462
CYP2S1	-0.290447
NLRC3	-0.290398
ARSFP1	-0.290392
LAPTM5	-0.29032
FGF6	-0.290288
ACP1	-0.290243
CCT6P1	-0.290242
METTL17	-0.290113
BEST3	-0.290074
SH3BGRL	-0.290065
RPS2	-0.290052
MDM2	-0.290015
C2ORF76	-0.289903
SCRT2	-0.289875
BFSP2	-0.289756
RBM12B	-0.289742
CYTIP	-0.289625
SLC5A7	-0.289446
CD53	-0.289358
TCF7	-0.28932
SRGN	-0.289318
S100A12	-0.289295
DSPP	-0.2892
CD200R1L	-0.289161
PFDN5	-0.289131
PPP1R1A	-0.289092
CD244	-0.289046
TBC1D2B	-0.289028
SLC31A2	-0.28898
KIRREL3-AS1	-0.288853
SIGLEC14	-0.2888
MFSD2B	-0.288746
KREMEN1	-0.288733
MYLK-AS1	-0.288673
URB2	-0.288664
M6PR	-0.288662
OMD	-0.288655
HSPB3	-0.288567
CCR4	-0.288541
TMEM163	-0.288493
BPNT1	-0.288492
C11ORF70	-0.288463
OR2W5	-0.288443
TRAV8-4	-0.288442
CEP57L1	-0.288433
ZNRF3	-0.28841
GYPA	-0.2884
DSCR9	-0.28831
DZIP1	-0.288261
SLC38A5	-0.288169
ACAP1	-0.288153
WDR86	-0.28799
ZNF385D	-0.287895
SH3GL3	-0.287856
SLC22A24	-0.287803
CCDC28B	-0.287795
ZNF514	-0.287729
METTL7A	-0.28764
VDR	-0.2876
ALKAL1	-0.287496
SH2D4A	-0.287449
CLDN20	-0.287365
SSTR5	-0.287357
ADHFE1	-0.287337
HIST1H3G	-0.287298
ELP2	-0.287293
SPTA1	-0.287287
SLC40A1	-0.287125
MEP1B	-0.287052
TEX22	-0.286858
BNC2	-0.286853
TNFRSF11A	-0.286829
NCF1C	-0.286827
IQSEC3	-0.28681
N4BP2L1	-0.286683
MIOS	-0.286675
EFHC2	-0.28661
PSMB6	-0.286584
C21ORF62	-0.286577
TM4SF19-AS1	-0.286564
TCFL5	-0.2865
MYCBP	-0.286495
GGT7	-0.286487
IL22RA1	-0.2864
APOE	-0.286259
CRABP2	-0.286243
RPS3AP5	-0.286217
AC005833.1	-0.28621
DOCK10	-0.286159
AMN	-0.286157
PTCHD3	-0.286133
PCBD2	-0.286121
PF4	-0.286004
LRRC52	-0.285977
FBXO36	-0.285942
OTOG	-0.285933
NLRP3	-0.285826
HSPB1P2	-0.285825
MRPL30	-0.28577
CXCL2	-0.285708
RPL18AP15	-0.285658
SLC19A3	-0.285639
ZC3HC1	-0.285635
PRCD	-0.285601
CA14	-0.285539
GUCA1B	-0.285496
HMGN3	-0.285479
SNORA71D	-0.28543
RPS6KC1	-0.285357
ZNF681	-0.285336
MRPL27	-0.285263
PIF1	-0.285193
ARSF	-0.285119
STMN2	-0.2851
OR8B1P	-0.285094
PLA2G4A	-0.285044
CENPK	-0.285027
UTF1	-0.284961
MIR34AHG	-0.28492
FAM200B	-0.284852
NFKBID	-0.284816
PTPN6	-0.284808
EIF3E	-0.284786
YWHAE	-0.284784
FAM49B	-0.284776
SCO1	-0.284695
POLG2	-0.284683
PLEK	-0.284683
USP12PY	-0.284648
ACRV1	-0.284572
GPX1P1	-0.284538
FGFR4	-0.284529
RBMS2P1	-0.284502
IGF1	-0.284453
FDXACB1	-0.284395
NTSR2	-0.284293
SGSM1	-0.284178
FAM209B	-0.28417
AC005996.1	-0.284163
EPX	-0.284162
RPS21	-0.284066
MORC3	-0.28406
CA9	-0.284014
TLR3	-0.284002
ABCA9	-0.28399
ZNF280D	-0.283971
SLA	-0.283929
TMEM116	-0.283901
MRPL10	-0.283788
FCAMR	-0.283753
TYR	-0.283726
CHST13	-0.283711
LYZ	-0.283682
MARCO	-0.28367
ANKRD18EP	-0.283662
TTC39C	-0.283648
FES	-0.283647
TMEM139	-0.283646
PPP2R3C	-0.283602
GPR83	-0.283537
AP4E1	-0.28338
FYB	-0.283359
BRAFP1	-0.283337
EMG1	-0.283316
PHBP9	-0.28323
C1ORF68	-0.283177
MT-ATP8	-0.283163
ASB18	-0.283153
CEACAM8	-0.283094
IGIP	-0.28305
KCNE2	-0.283014
FAM8A2P	-0.283012
GPSM2	-0.283012
CD300LF	-0.282994
USP2	-0.282981
OLR1	-0.282946
SERPINB10	-0.282935
PFN4	-0.282934
OR8B4	-0.282873
EEF1D	-0.282836
DIAPH2	-0.282726
AGL	-0.282699
CHRNA4	-0.282693
TMEM241	-0.282682
SLC38A4	-0.28265
CCDC73	-0.282636
KAZALD1	-0.282634
ZNF365	-0.282625
HIST1H4D	-0.282613
DUSP15	-0.282586
NCAPH2	-0.282556
CLC	-0.28252
TNN	-0.282468
CLCN4	-0.282435
TPM3P7	-0.282405
FAM184B	-0.28239
CLIC5	-0.282389
GPR150	-0.28234
VAMP5	-0.28232
ITSN1	-0.282275
FAM46D	-0.282266
TBL1YP1	-0.282255
HSD17B3	-0.282243
CD300A	-0.282219
TRAV8-3	-0.282218
CCNB3	-0.282198
ISCA1P6	-0.282187
TPRXL	-0.282179
SLC2A11	-0.282133
CHRDL2	-0.282125
TMEM64	-0.282038
KIF27	-0.281937
ASPRV1	-0.281793
MIR210	-0.281782
ZNF804B	-0.281763
C16ORF59	-0.281699
DPT	-0.281663
RPL18AP3	-0.281542
ATG5	-0.281354
NPFFR1	-0.281324
GAB2	-0.281271
CMC1	-0.281212
KRIT1	-0.281063
GAPDHP66	-0.28104
DPH5	-0.281031
FLVCR1-AS1	-0.280993
FAM131C	-0.28097
UBE2V1P2	-0.280951
ARF1P2	-0.280892
BLOC1S2	-0.280879
LINC00284	-0.280775
ARRDC2	-0.280753
FOXE3	-0.280748
NANOS1	-0.280745
CRHR1	-0.28074
C1ORF106	-0.280714
NDUFC1	-0.280703
CPA6	-0.280696
JPT1	-0.280695
ANKRD33B	-0.280556
ITGB3	-0.280538
SLC38A2	-0.280473
VTCN1	-0.280406
RBBP4P5	-0.280381
OTOP2	-0.280313
LTF	-0.280301
MSX2	-0.280296
LBX1	-0.280255
CHIT1	-0.280242
IGBP1P1	-0.280167
EMP3	-0.280146
CORO1A	-0.280128
SORCS1	-0.280114
IGF2BP1	-0.280101
TMEM52	-0.280099
PRPH2	-0.280088
BNIP3P1	-0.280032
GPR149	-0.280027
IGKV1D-13	-0.28002
LHX5	-0.279985
CCNG1P1	-0.279959
RIN1	-0.279928
CAPRIN2	-0.27986
NYAP2	-0.279809
EIF5A	-0.279757
RAPSN	-0.279754
SOX21-AS1	-0.279733
ISL2	-0.279688
SMC5	-0.279602
MTR	-0.279561
B3GALT2	-0.279534
GRAMD1B	-0.27952
C1QL4	-0.279465
PTAFR	-0.279439
XKR9	-0.279423
NTNG2	-0.279416
AKAP12	-0.279412
SMU1	-0.279399
PIP4K2A	-0.279353
SEC14L4	-0.279323
DUSP21	-0.279213
NME7	-0.279106
ERN2	-0.279028
AFP	-0.279026
CTSG	-0.27899
YBX1P10	-0.27899
LRRC18	-0.278931
TSPAN32	-0.278861
GPATCH2	-0.27881
HOXD12	-0.278792
SLC35F4	-0.278723
MUSTN1	-0.2787
MC4R	-0.278676
SHANK1	-0.278655
ASPSCR1	-0.278647
CARS-AS1	-0.278641
LHX4	-0.27862
ANKRD35	-0.278616
HIST1H3D	-0.278595
KCNJ4	-0.278515
GRM1	-0.278492
GNG2	-0.278396
TBC1D10C	-0.278384
VWFP1	-0.278351
GPR15	-0.278345
SCARNA23	-0.278282
ICAM5	-0.278274
PRSS30P	-0.278223
EEF1A1P11	-0.278122
LRRD1	-0.278016
IGLV4-3	-0.277962
NIPSNAP3B	-0.277935
ARHGAP15	-0.277848
RPLP1	-0.277825
GABRR1	-0.277797
C1QBP	-0.277786
C14ORF93	-0.277785
ATOH8	-0.277752
ADAMTS17	-0.277687
ANAPC11	-0.277681
RPS11P1	-0.277681
ISCA1P1	-0.277551
ALAS2	-0.277519
C9ORF116	-0.277487
MAL	-0.277471
CFTR	-0.277393
ITPKA	-0.277363
LHFPL4	-0.27733
DSE	-0.277328
PPBP	-0.27731
FRMD5	-0.277278
E2F8	-0.277202
GTF2H5	-0.277095
ROMO1	-0.277
KCNA7	-0.276972
FREM1	-0.276869
CCL22	-0.276857
GFRA2	-0.276852
RAB42	-0.276846
CENPP	-0.276843
CEACAMP2	-0.276824
TREX2	-0.276781
GPX8	-0.276685
TIPIN	-0.276588
HPS5	-0.276575
IPCEF1	-0.276532
COX19	-0.276528
C3ORF58	-0.276517
SLC39A2	-0.276488
FGF18	-0.276474
BPI	-0.276468
PRTG	-0.27646
OR1E2	-0.276447
RPL7P53	-0.276354
GPC6	-0.276327
TRAPPC1	-0.276284
ARAP2	-0.276258
RPL6P7	-0.276176
PRPF4	-0.276126
KLHL30	-0.276077
NOL8	-0.276016
SGCZ	-0.275972
SLPI	-0.275944
HBG2	-0.275933
HIST4H4	-0.275904
MELK	-0.275868
SPATA20P1	-0.275864
MINOS1	-0.275851
ZAR1	-0.275831
MS4A6A	-0.275746
PHBP10	-0.275741
HIST1H1A	-0.275687
YAE1D1	-0.275662
SKOR2	-0.275631
PXK	-0.275566
ASB9P1	-0.275447
UPK1A	-0.275376
UQCRQ	-0.275301
NKRF	-0.275278
LRRC38	-0.275274
NEK2	-0.275247
ERCC5	-0.275222
ST13P15	-0.275213
PRSS57	-0.275164
HEPN1	-0.275137
UROD	-0.275129
PKD2L1	-0.275124
OR9A2	-0.275106
NKAPP1	-0.275081
NKAPL	-0.275065
MDS2	-0.274978
DFNB59	-0.274707
ATP13A5	-0.274699
PAICS	-0.274638
AP3S2	-0.274631
COQ3	-0.274579
TRA2B	-0.274549
NOSTRIN	-0.274524
CHRNA5	-0.274505
GRIN2B	-0.274486
FAM212B	-0.274462
RRM2P3	-0.274461
ANO7L1	-0.274428
HAPLN2	-0.274342
VWA5B2	-0.274319
ZNF215	-0.27426
NECAB1	-0.274235
DPH3P1	-0.274214
RPIA	-0.274203
RAPGEFL1	-0.274166
MGAM	-0.274156
CYTL1	-0.274156
SMC4	-0.274153
TMIE	-0.274115
RHBDD3	-0.274056
RSL24D1	-0.274038
OMG	-0.274036
ZNF530	-0.274025
MANSC4	-0.273802
SMTNL2	-0.273741
SHCBP1	-0.27373
CD36	-0.273699
ABCD2	-0.273667
FLYWCH1P1	-0.273537
EPHX4	-0.273502
IFIT1B	-0.27342
ANKRD1	-0.273419
IRAK1	-0.273398
MTO1	-0.273369
ABCC13	-0.273364
CEP95	-0.273363
CHRND	-0.273311
GSS	-0.273265
ROBO3	-0.273102
CACNG5	-0.273072
ZNF90	-0.273031
BATF	-0.273004
ARHGAP40	-0.272979
SLC7A3	-0.27297
SMR3B	-0.272963
DUSP26	-0.272919
RS1	-0.272884
SHISA7	-0.272806
GALP	-0.272801
HCN1	-0.272785
VCAM1	-0.272769
ELOA2	-0.272706
SATL1	-0.272645
FDX1	-0.272618
RSPO4	-0.272523
INPP5D	-0.272513
OR51D1	-0.272506
PRG2	-0.272488
HEBP1	-0.272486
TMC2	-0.272459
ARL16	-0.272453
NKX6-2	-0.272432
MESP2	-0.272389
LYRM2	-0.272379
TMEM45A	-0.272345
ATP6V0D2	-0.272278
LSM5	-0.272246
CDH9	-0.272224
PCBP1-AS1	-0.272209
CLIC3	-0.272187
ZNF726	-0.272101
ODAM	-0.272016
MS4A10	-0.271901
CCL17	-0.271859
NIPAL4	-0.271782
MYOG	-0.271646
ELANE	-0.271642
SH3BGR	-0.271634
MAGEA6	-0.271614
DDX53	-0.271552
FANCL	-0.27152
ISY1	-0.271511
CKS2	-0.271505
ARNTL	-0.271492
USP35	-0.271415
NUF2	-0.271409
MSR1	-0.271321
SLC31A1P1	-0.271315
MCM10	-0.271161
ALKBH8	-0.271134
ADCY8	-0.271058
ESRRB	-0.271031
KCNT2	-0.271027
ANKS1B	-0.271
ABCG4	-0.270963
UBE2D3P1	-0.270924
DPPA4	-0.270896
VOPP1	-0.270877
GAMTP2	-0.270817
GPR82	-0.27075
REEP6	-0.270748
GEN1	-0.270712
LUC7L	-0.270695
SNF8	-0.27067
SV2A	-0.270652
PAICSP1	-0.270606
SLC4A9	-0.270544
TEX14	-0.27035
TMEM2	-0.270341
CRYBB3	-0.270269
OR7C1	-0.270258
RNASE2	-0.270149
NLRP7	-0.270036
AZU1	-0.270014
LPCAT4	-0.269992
CLECL1	-0.269978
PNMA2	-0.269959
AASDHPPT	-0.26995
ZBTB32	-0.269935
LRRTM4	-0.26987
MIPEP	-0.269807
LRP4	-0.269771
CLPS	-0.269748
DNTT	-0.269726
TUBA8	-0.269714
PABPC1P3	-0.26971
SH3PXD2B	-0.269699
C6ORF58	-0.269697
ASPH	-0.269692
GPX1	-0.269682
RPTN	-0.269651
DCT	-0.269604
TARM1	-0.269558
CNTRL	-0.269498
TMC8	-0.269474
CACNG1	-0.269438
DIO3	-0.269421
FABP12	-0.269381
LIN28B	-0.269315
TAS2R46	-0.269232
DAND5	-0.26916
YARS2	-0.269155
GFOD1	-0.269144
MRPS21	-0.269109
ARL6	-0.269046
GPR34	-0.269017
SLC16A10	-0.269003
RHCE	-0.268959
CLEC10A	-0.268936
NEUROD4	-0.268926
RNU1-13P	-0.268893
TBC1D22A	-0.268882
EIF2D	-0.268871
PYDC1	-0.268839
IFI30	-0.268821
WT1-AS	-0.26882
GPNMB	-0.268817
BGLAP	-0.26871
TRMT112	-0.268649
PHF21A	-0.268566
ZNF890P	-0.268495
MMS22L	-0.268425
LSP1	-0.268423
BANK1	-0.268392
KRT9	-0.268301
RPL41P1	-0.268281
FECH	-0.268266
ZNF34	-0.268253
CST6	-0.268222
FDCSP	-0.268176
ASB14	-0.268166
AMZ1	-0.268159
MSLNL	-0.268139
STAR	-0.268135
FOXE1	-0.26807
IFNE	-0.268058
TPTEP1	-0.268039
ASH2L	-0.268038
MRPL24	-0.268032
SCARA3	-0.268017
TRAV38-2DV8	-0.26796
RAB41	-0.267958
PFN1	-0.267957
C19ORF33	-0.267927
CLVS1	-0.267913
LIPN	-0.267859
CALM1	-0.267841
AP001804.2	-0.267808
ZNF691	-0.267771
MYL12B	-0.26776
WNT10A	-0.267742
MRRFP1	-0.267742
SNORD58A	-0.26774
FAM102B	-0.267673
OSBPL8	-0.267648
TRIM16L	-0.267536
DLEC1	-0.267406
PDPN	-0.267368
WIPF1	-0.267364
MYADML2	-0.267324
CD200R1	-0.267295
ART5	-0.267226
NXPH2	-0.267178
UCN	-0.267176
SCN1A	-0.267164
FAM159B	-0.267129
PRKAR2B	-0.267088
ZNF567	-0.26707
SIK1	-0.267033
MPO	-0.266987
ZNF80	-0.266967
COL4A6	-0.266963
DDX11	-0.266933
GPR65	-0.266897
TDRD10	-0.266895
PRSS37	-0.266882
UBXN8	-0.26687
KRT32	-0.266869
AC110792.1	-0.266846
TH	-0.266843
FAM83C	-0.266737
NOTO	-0.266732
SKA2	-0.266716
CD48	-0.266687
GRM3	-0.266676
CSRNP3	-0.266654
RGS1	-0.266576
LYL1	-0.266572
SNX3	-0.266565
ZNF454	-0.266548
IMPA1	-0.266518
VSTM1	-0.266491
NRG3	-0.266376
PNOC	-0.266312
CST7	-0.266262
GK3P	-0.266233
CERKL	-0.266209
LAMB4	-0.266134
ITGB3BP	-0.266083
RPL28	-0.26606
RNU5D-1	-0.266054
PRDM5	-0.266004
[truncated: 22,180 more rows]
